# Supplementary material for: Structural Characterization and Cytotoxic Activity Evaluation of Ulvan Polysaccharides Extracted from the Green Algae Ulva papenfussii
Source: Mar Drugs. 2023 Oct 25;21(11):556. doi: 10.3390/md21110556 (PMC10672449; doi:10.3390/md21110556)
Supplement: Supplementary file 1 [file marinedrugs-21-00556-s001.zip]

Archive with 1 entries (1 files):
- marinedrugs-2648728-supplementary.pdf
